# Supplementary material for: Dinuclear Iron Complexes of Iminopyridine-Based Ligands as Selective Cytotoxins for Tumor Cells and Inhibitors of Cancer Cell Migration
Source: Pharmaceutics. 2022 Dec 14;14(12):2801. doi: 10.3390/pharmaceutics14122801 (PMC9781652; doi:10.3390/pharmaceutics14122801)
Supplement: Supplementary file 1 [file pharmaceutics-14-02801-s001.zip]

Archive with 1 entries (1 files):
- pharmaceutics-1953187-supplementary.pdf
